# Supplementary material for: Verapamil Restores β-Cell Mass and Function in Diabetogenic Stress Models via Proliferation and Mitochondrial Respiration
Source: Cells. 2025 Oct 29;14(21):1695. doi: 10.3390/cells14211695 (PMC12610477; doi:10.3390/cells14211695)
Supplement: Supplementary file 1 [file cells-14-01695-s001.zip]

Archive with 1 entries (1 files):
- cells-3815433-supplementary.pdf
